# Supplementary material for: Microbial Removal of Heavy Metals from Contaminated Environments Using Metal-Resistant Indigenous Strains
Source: J Xenobiot. 2023 Dec 29;14(1):51–78. doi: 10.3390/jox14010004 (PMC10801475; doi:10.3390/jox14010004)
Supplement: Supplementary file 1 [file jox-14-00004-s001.zip]

Archive with 1 entries (1 files):
- jox-2747579-supplementary.pdf
